# Supplementary material for: Isolation of Metarhizium spp. from rhizosphere soils of wild plants reflects fungal diversity in soil but not plant specificity
Source: Mycology. 2018 Sep 25;10(1):22–31. doi: 10.1080/21501203.2018.1524799 (PMC6394287; doi:10.1080/21501203.2018.1524799)
Supplement: Supplemental Material [file TMYC_A_1524799_SM7387.zip]

Archive with 2 entries (2 files):
- Supplementary_Figures1-3.pdf
- Supplementary_Table_R1.docx
